# Supplementary material for: Identification of a Novel Tumor Microenvironment Prognostic Signature for Advanced-Stage Serous Ovarian Cancer
Source: Cancers (Basel). 2021 Jul 3;13(13):3343. doi: 10.3390/cancers13133343 (PMC8268985; doi:10.3390/cancers13133343)
Supplement: Supplementary file 1 [file cancers-13-03343-s001.zip]

Archive with 1 entries (1 files):
- cancers-1262252-supplementary.pdf
